# Supplementary material for: Development of a Lizard-Inspired Robot for Mars Surface Exploration
Source: Biomimetics (Basel). 2023 Jan 18;8(1):44. doi: 10.3390/biomimetics8010044 (PMC9944875; doi:10.3390/biomimetics8010044)
Supplement: Supplementary file 1 [file biomimetics-08-00044-s001.zip]

Archive with 1 entries (1 files):
- biomimetics-2123265-supplementary.mp4
